# Supplementary material for: TIPE3 hypermethylation correlates with worse prognosis and promotes tumor progression in nasopharyngeal carcinoma
Source: J Exp Clin Cancer Res. 2018 Sep 14;37:227. doi: 10.1186/s13046-018-0881-5 (PMC6137889; doi:10.1186/s13046-018-0881-5)
Supplement: Supplementary file 1 — Table S1. The methylation probes of TIPE3 in Infinium Human Methylation 450 K BeadChip (Illumina). (XLSX 16 kb) [file 13046_2018_881_MOESM1_ESM.xlsx]

## Sheet: Sheet1
Table S1. The methylation probes of TIPE3 in Infinium Human Methylation 450K BeadChip (Illumina).
ID	AddressA_ID	AlleleA_ProbeSeq	AddressB_ID	AlleleB_ProbeSeq	Infinium_Design_Type	Next_Base	Color_Channel	Forward_Sequence	Genome_Build	CHR	MAPINFO	SourceSeq	Chromosome_36	Coordinate_36	Strand	Probe_SNPs	Probe_SNPs_10	Random_Loci	Methyl27_Loci	UCSC_RefGene_Name	UCSC_RefGene_Accession	UCSC_RefGene_Group	UCSC_CpG_Islands_Name	Relation_to_UCSC_CpG_Island	Phantom	DMR	Enhancer	HMM_Island	Regulatory_Feature_Name	Regulatory_Feature_Group	DHS	RANGE_START	RANGE_END	RANGE_GB	SPOT_ID
cg00063471	54694436	TAAAAAACAAAACAAACCAATAAAAATAAACAAAAACCAACAACAAATCA	64606401	TAAAAAACGAAACGAACCGATAAAAATAAACAAAAACCGACGACAAATCG	I	A	Red	TAGACCCGTGGGTGGGGGGCGGAGCGGACCGGTGGAGGTGGGCAGAGACCGGCGGCAAGT[CG]ACCCACGGCTGTGGGTGGCTTCCTCCTGTTGCTCAGTATCAGGGAGAGGCGGGGGAGGAC	37	15	51385970	TGGGGGGCGGAGCGGACCGGTGGAGGTGGGCAGAGACCGGCGGCAAGTCG	15	49173262	R					TNFAIP8L3	NM_207381	Body	chr15:51385861-51387203	Island				15:49173154-49173314			TRUE	51385970	51386093	NC_000015.9
cg01058070	71773430	ATTTTTTCAAAATTCTACTATTTTCTCTTTCCATCATTTCTTAACTTTTC			II			TCAAGTCCTTAACTCAGGGTCAGCTTCTGAAGAAACTTATCCTAAGGCATGCTGCAAGAA[CG]AAAAGCCAAGAAATGATGGAAAGAGAAAATAGCAGAACTCTGAAAAAATACAAACAACTA	37	15	51398144	TTTTTTCAGAGTTCTGCTATTTTCTCTTTCCATCATTTCTTGGCTTTTCG	15	49185436	F					TNFAIP8L3	NM_207381	TSS1500										51398144	51398267	NC_000015.9
cg01781890	52723463	AATACAATATCATAAATAAATTTTAACTTCTAATCTACCTAAAAACTACC			II			CTGACTGCTATGGTACAGTGTCATAAGTGAGTTTTGGCTTCTGGTCTACCTGAAGGCTGC[CG]TCTTTAGTGAAGTGTGGGCTTAACAGAGTGCAAATACCACTCTACTTTGTGTTTTCAGAA	37	15	51388426	CGGCAGCCTTCAGGTAGACCAGAAGCCAAAACTCACTTATGACACTGTAC	15	49175718	R					TNFAIP8L3	NM_207381	Body	chr15:51385861-51387203	S_Shore		RDMR						51388426	51388549	NC_000015.9
cg02233197	26765412	CACACRCTAAAACTACTACTCTACTTTAAAAACCCACCAACTCTAAAACC			II			GAGATACTTTTCACACGCTAGGACTGCTGCTCTGCTTTGAAAACCCACCAGCTCTAGAAC[CG]CTGTTTTCTGTAGGCTGAAGTGGCCTTTGGTCCTTAGAGGTGAAAGGTTGGCCCTATTTT	37	15	51390542	ACACGCTAGGACTGCTGCTCTGCTTTGAAAACCCACCAGCTCTAGAACCG	15	49177834	R					TNFAIP8L3	NM_207381	Body	chr15:51385861-51387203	S_Shelf							TRUE	51390542	51390665	NC_000015.9
cg02346713	30673418	AACTTTTAAAATTAATTCTAACCCCTCTAATCRAAAACRCRAAATAACAC			II			TCGGTGAGTCTGAACACTGGCTCGCCTGGAAGGTTGGAGCCACCCTGCCAATCAAGCAGC[CG]TGCTATTTCGCGCCCTCGACTAGAGGGGCCAGAATTAATTTTAAAAGCTTTTCTTTGTTG	37	15	51387736	GCTTTTAAAATTAATTCTGGCCCCTCTAGTCGAGGGCGCGAAATAGCACG	15	49175028	F					TNFAIP8L3	NM_207381	Body	chr15:51387532-51387755	Island		RDMR		15:49173391-49175041			TRUE	51387736	51387859	NC_000015.9
cg03454639	45801336	CCTACTAACAAACTTCCACCTCACAAACTAAATTCCAAACCAACACACTC			II			CAGGGGGCGGAGCCTCAGGATTTCGCGCCTTGGGCAGGGGGAGGAGCCTGGACTCCAGCT[CG]AGTGTGCTGGCCTGGAATTCAGTCTGTGAGGTGGAAGCCTGTTAGCAGGACCACTTATTT	37	15	51370019	CTGCTAACAGGCTTCCACCTCACAGACTGAATTCCAGGCCAGCACACTCG	15	49157311	F					TNFAIP8L3	NM_207381	Body					TRUE	15:49157141-49157312	15:51369792-51370120	Unclassified_Cell_type_specific	TRUE	51370019	51370142	NC_000015.9
cg04659317	53754464	AACTTAAAAACTCATAAAAAATACCTTTATTAATCCAATTCCTTTCATAC			II			GAAATGATCAAAGCTTAGAAGCTCATGAAAAGTGCCTTTATTGGTCCAATTCCTTTCATA[CG]TGAGAGAGGGTGGCACTTCTGAGGCTTACAAAAGGCATTTGGGAACACTTTAAAAGGCAC	37	15	51359316	GCTTAGAAGCTCATGAAAAGTGCCTTTATTGGTCCAATTCCTTTCATACG	15	49146608	R					TNFAIP8L3	NM_207381	Body					TRUE					51359316	51359439	NC_000015.9
cg05503460	16733490	CCAACTATTTAAATCTTCTACCAACAAAAACAAAACAAATAAAACAAACA	57710305	CCGACTATTTAAATCTTCTACCAACGAAAACAAAACAAATAAAACAAACG	I	A	Red	GTAATGCTAACTCCGGCTGTTTGAGTCTTCTGCCAGCGAGGGCAGGGCAGGTGGGGCAAG[CG]GTGGTGAAGCGGGTTCCGGGGGCTCGGTGAGTCTGAACACTGGCTCGCCTGGAAGGTTGG	37	15	51387651	CCGGCTGTTTGAGTCTTCTGCCAGCGAGGGCAGGGCAGGTGGGGCAAGCG	15	49174943	R					TNFAIP8L3	NM_207381	Body	chr15:51387532-51387755	Island		RDMR		15:49173391-49175041			TRUE	51387651	51387774	NC_000015.9
cg05905176	17694329	AAACTATAAACACATAAAAAAAACAAACAAATCCTAAATACATAAACCCA	64785308	AAACTATAAACACGTAAAAAAAACGAACGAATCCTAAATACGTAAACCCG	I	T	Red	CACAAGCGCCGGGAGCTGTGGGCACGTGAGGAGGGCGAGCGGGTCCTAGGTGCGTAGACC[CG]TGGGTGGGGGGCGGAGCGGACCGGTGGAGGTGGGCAGAGACCGGCGGCAAGTCGACCCAC	37	15	51385916	CGGGTCTACGCACCTAGGACCCGCTCGCCCTCCTCACGTGCCCACAGCTC	15	49173208	R					TNFAIP8L3	NM_207381	Body	chr15:51385861-51387203	Island				15:49173154-49173314			TRUE	51385916	51386039	NC_000015.9
cg06258672	32782356	ATTAACAAAATAACTCCAACCTTCCAAACRAACCAATATTCAAACTCACC			II			CTTCTGCCAGCGAGGGCAGGGCAGGTGGGGCAAGCGGTGGTGAAGCGGGTTCCGGGGGCT[CG]GTGAGTCTGAACACTGGCTCGCCTGGAAGGTTGGAGCCACCCTGCCAATCAAGCAGCCGT	37	15	51387677	CGGTGAGTCTGAACACTGGCTCGCCTGGAAGGTTGGAGCCACCCTGCCAA	15	49174969	F					TNFAIP8L3	NM_207381	Body	chr15:51387532-51387755	Island		RDMR		15:49173391-49175041				51387677	51387800	NC_000015.9
cg06813578	26664471	ACAAAAAAAACCTCRCRAATAATTAAAACAAAAATCAAACCACAACTTAC			II			GCTGCGCGGCAGCGATGGACCCTGTGCATGGGCTCTCCTAGCAGCCTCGGGAACCGCGGC[CG]CAAGCTGTGGTTTGACCCCTGCCCCAACCACTCGCGAGGCCTTTTCTGTTCAGAGCCCCC	37	15	51386254	CAGAAAAGGCCTCGCGAGTGGTTGGGGCAGGGGTCAAACCACAGCTTGCG	15	49173546	F					TNFAIP8L3	NM_207381	Body	chr15:51385861-51387203	Island		DMR		15:49173391-49175041			TRUE	51386254	51386377	NC_000015.9
cg07218022	29634427	ACCAACAACCCACAACATAAATTCAAATTCCAAAAAACAAAACAAAAACA	23806408	ACCAACAACCCGCAACATAAATTCGAATTCCGAAAAACAAAACGAAAACG	I	A	Red	AGCCCCAGCCCACCCGCCTGGGCCGTCGCGGCCCCTAGGTACCTGCGGCGGTCACGGGCT[CG]CCCTCGCTCTGCTCCCCGGAATCCGAATCCATGCTGCGGGCTGCTGGCTGGGCGTCCACG	37	15	51386759	CGCCCTCGCTCTGCTCCCCGGAATCCGAATCCATGCTGCGGGCTGCTGGC	15	49174051	F					TNFAIP8L3	NM_207381	Body	chr15:51385861-51387203	Island				15:49173391-49175041			TRUE	51386759	51386882	NC_000015.9
cg11683125	38666416	ATAACACCCTTCACCCTACATCAAACCCCACAAAAAATAACTATAACCCA	62724501	ATAACGCCCTTCACCCTACATCAAACCCCACAAAAAATAACTATAACCCG	I	C	Grn	TACACGCATCTTGGCATTTCCTTTCCGCCAGCCTTGGCCCTTCCCACCCACCCAAAGGTG[CG]GGCCACAGCCACCCTCTGTGGGGTCTGATGCAGGGTGAAGGGCGTCACTGGGTCCTGGCT	37	15	51385476	CGGGCCACAGCCACCCTCTGTGGGGTCTGATGCAGGGTGAAGGGCGTCAC	15	49172768	F					TNFAIP8L3	NM_207381	Body	chr15:51385861-51387203	N_Shore							TRUE	51385476	51385599	NC_000015.9
cg12122631	54603300	CAATAAAAACATATAAATAACCAAAAATTAACAACAACAAAAAAAACCTC			II			GCATTTGTAAACCTATTTACTAATTAAGAGCCCAAACGAGGGGGGAAATGCACGGAGCAC[CG]AGGCCTTTTTTGTTGTTGTTAATTCTTGGTTATCTATATGCTCTTATTGCCTCCCTATTA	37	15	51387921	AATAAGAGCATATAGATAACCAAGAATTAACAACAACAAAAAAGGCCTCG	15	49175213	F					TNFAIP8L3	NM_207381	Body	chr15:51385861-51387203	S_Shore		RDMR						51387921	51388044	NC_000015.9
cg15026001	55774460	CTCTTTTAAAAAAATTAATAACTTCAACCAAACAAATTACTTTAAACACC			II			CAACATTTTCTTTCCCGCCAAGTCTTCTCTTGGCATTGTCCTTAAACGGATCCCTCCCTT[CG]GTGTTCAAAGCAATCTGCCTGGTTGAAGCTATCAACCCTTCTAAAAGAGGAATCTTCCAT	37	15	51395351	CGGTGTTCAAAGCAATCTGCCTGGTTGAAGCTATCAACCCTTCTAAAAGA	15	49182643	F	rs78201885		TRUE		TNFAIP8L3	NM_207381	Body										51395351	51395474	NC_000015.9
cg17180386	20656475	TTCAAAAAACAAATATATTACAACCCTCTCTACAACAAACTACAATACRC			II			CGGAAAGTTATTTCAAAAGGCAGATGTGTTGCAACCCTCTCTGCAGCAAACTACAGTACG[CG]GATTCCCGAACCCTTCCCCGCCCCCACCCAGCCCGGGCGACCAGAGCCCGCCGCGGGAGA	37	15	51386452	CGCGTACTGTAGTTTGCTGCAGAGAGGGTTGCAACACATCTGCCTTTTGA	15	49173744	R					TNFAIP8L3	NM_207381	Body	chr15:51385861-51387203	Island				15:49173391-49175041			TRUE	51386452	51386575	NC_000015.9
cg18588323	57734407	ACCTTCAAAACTACACAAACACCAAAAACTATAAACACATAAAAAAAACA	73761489	ACCTTCAAAACTACACAAACGCCGAAAACTATAAACACGTAAAAAAAACG	I	A	Red	GGCCCACAGCTAACCTTCAGAGCTGCACAAGCGCCGGGAGCTGTGGGCACGTGAGGAGGG[CG]AGCGGGTCCTAGGTGCGTAGACCCGTGGGTGGGGGGCGGAGCGGACCGGTGGAGGTGGGC	37	15	51385891	CGCCCTCCTCACGTGCCCACAGCTCCCGGCGCTTGTGCAGCTCTGAAGGT	15	49173183	R					TNFAIP8L3	NM_207381	Body	chr15:51385861-51387203	Island				15:49173154-49173314			TRUE	51385891	51386014	NC_000015.9
cg19592671	20729459	ATTCAAACCTAAAACAATCTAAAAACTAAAAAACCCAACTACCAATCCCA	27769325	ATTCAAACCTAAAACAATCTAAAAACTAAAAAACCCGACTACCGATCCCG	I	T	Red	GCAAAACACCCCATTCAAGCCTAAAACAGTCTGAAAGCTGAAAGACCCGACTGCCGGTCC[CG]TAAGAAACCCGCAACCCAGAGGGAGAACACCCTTGTCTGCCCTCCCTTCCCCGACAGCTT	37	15	51369862	CGGGACCGGCAGTCGGGTCTTTCAGCTTTCAGACTGTTTTAGGCTTGAAT	15	49157154	R					TNFAIP8L3	NM_207381	Body					TRUE	15:49157141-49157312	15:51369792-51370120	Unclassified_Cell_type_specific	TRUE	51369862	51369985	NC_000015.9
cg20318580	51625508	ATTTATTAACTATCTAAAATCTTAAATTTCCRAATACCCCTTTCCCTAAC			II			TTAAAGGAATGATTTGTTGGCTATCTAGAATCTTGAGTTTCCGAATGCCCCTTTCCCTGA[CG]ACCAGGATTTATTGGATTTTTAGTTGAAAAAAATTCTTTGCCGTTAAGCCTCAAAGCTCC	37	15	51398457	TTTGTTGGCTATCTAGAATCTTGAGTTTCCGAATGCCCCTTTCCCTGACG	15	49185749	R					TNFAIP8L3	NM_207381	TSS1500										51398457	51398580	NC_000015.9
cg20642189	32784421	TAAAACAAAACATATACAAAACCAAACACTAAACCTAACACCTAATAACA	16685323	TAAAACAAAACGTATACGAAACCGAACGCTAAACCTAACACCTAATAACG	I	A	Red	TGTGGAAAGTAGTAAGACAAGGCGTGTGCGGGACCGAGCGCTGGGCCTGGCACCTAGTGA[CG]AAGTAAACACACAGGCAGGTAATGCTAACTCCGGCTGTTTGAGTCTTCTGCCAGCGAGGG	37	15	51387571	CGTCACTAGGTGCCAGGCCCAGCGCTCGGTCCCGCACACGCCTTGTCTTA	15	49174863	R					TNFAIP8L3	NM_207381	Body	chr15:51387532-51387755	Island				15:49173391-49175041			TRUE	51387571	51387694	NC_000015.9
cg22038124	37686329	ATAATTACACTAACCTCACCCTCCACTCTACACTAACAAAAAAAAACACA	15696313	ATAATTACACTAACCTCACCCTCCACTCTACACTAACGAAAAAAAACACG	I	T	Red	AGGAATGAGAGTTACTGGCAGGAAAGAGGAGAGCCTCTGAAACCAGGAATCACTTCCCAA[CG]TGCTCTCCTCCGCTAGTGCAGAGTGGAGGGTGAGGTCAGTGCAACCATTCTCACCTCAAT	37	15	51396175	CGTGCTCTCCTCCGCTAGTGCAGAGTGGAGGGTGAGGTCAGTGCAACCAT	15	49183467	F					TNFAIP8L3	NM_207381	Body					TRUE					51396175	51396298	NC_000015.9
cg22147262	46615432	TTACTATACTACTTTCAAAAAACTCTTCCAAAATTCCCCCCACTTTATAC			II			TTTCATCCTCCGCCCCACCCTCCACTGCAGCGTGTTGCTCTATGAGAGATCTGCTCTGCA[CG]CACAAAGTGGGGGGAACTTTGGAAGAGTCTCTTGAAAGTAGTACAGTAAAAAGTGAGTTG	37	15	51383486	CGCACAAAGTGGGGGGAACTTTGGAAGAGTCTCTTGAAAGTAGTACAGTA	15	49170778	F					TNFAIP8L3	NM_207381	Body	chr15:51385861-51387203	N_Shelf								51383486	51383609	NC_000015.9
cg23343680	66764483	AATCTTATTTATAACRTAACATCCCTTATACCTTAAATCCCTACATATCC			II			ATAAGGGGATGAGTCTTGTTTGTAACGTGGCATCCCTTGTGCCTTGGGTCCCTGCATATC[CG]TTGACCCACAGTTTCCCCTTTGGCTCTGCCTCACAGAGTGTGGAAACCAGTGTGCTTGGG	37	15	51397292	CGGATATGCAGGGACCCAAGGCACAAGGGATGCCACGTTACAAACAAGAC	15	49184584	R					TNFAIP8L3	NM_207381	1stExon										51397292	51397415	NC_000015.9
cg23735339	64699488	CTACATAAATACAAAAACCTAATACATAAACTAATACAACRACACCTAAC			II			GAGGAACTCCACATCGGCAAAGTGGTTAAAGACGTGGTTGATGCGCCCGTGGGTCCTGGG[CG]TCAGGTGCCGCTGCACCAGTTCATGCACCAGGTCCTTGCACTCATGCAGGAGATTGGAGA	37	15	51350231	TGCATGAGTGCAAGGACCTGGTGCATGAACTGGTGCAGCGGCACCTGACG	15	49137523	F			TRUE		TNFAIP8L3	NM_207381	Body										51350231	51350354	NC_000015.9
cg24034459	64647407	TCCCTTATCTAAAAAACATAAAACTCAAAAAAACTTTATTCCATATACAC			II			AGCACAAAATGACTGAAAAGCCAAGAAAGATGGGTAGGGGTTCATTCTGCCTGATTCTCC[CG]TGCATATGGAATAAAGCCTCCCTGAGCTCCATGCCCCTTAGATAAGGGAAGGCTGGTCCT	37	15	51348899	CCCTTATCTAAGGGGCATGGAGCTCAGGGAGGCTTTATTCCATATGCACG	15	49136191	F					TNFAIP8L3	NM_207381	3'UTR										51348899	51349022	NC_000015.9
cg25052777	29675431	AAAAAATAAACAAAACAAAAAACTAAATCACCCCAAACAAAAAACTAAAC			II			GAGGCTAGGGCAGGGGGTGAACAGGGCAGAAGGCTGGATCACCCCAGGCAGGGGGCTGGG[CG]GAGCCAGTGAGGGGGGCCACAGAGGACTGGAACACAGGGAATTGATGGAAGAGCAAATTT	37	15	51376025	CGCCCAGCCCCCTGCCTGGGGTGATCCAGCCTTCTGCCCTGTTCACCCCC	15	49163317	R					TNFAIP8L3	NM_207381	Body					TRUE					51376025	51376148	NC_000015.9
cg27017085	30765493	AAAATAAAAACTTAACCAAAACCRCRATCTATACAAAAAAATCCCAACCC			II			TGACACTGGGAAGAGTGGGGGCTTAGCCAGGGCCGCGGTCTGTACAGGAGGGTCCCAGCC[CG]CAGGTCACGGGTCTGCAGGCCCACAGCTAACCTTCAGAGCTGCACAAGCGCCGGGAGCTG	37	15	51385812	CGGGCTGGGACCCTCCTGTACAGACCGCGGCCCTGGCTAAGCCCCCACTC	15	49173104	R					TNFAIP8L3	NM_207381	Body	chr15:51385861-51387203	N_Shore							TRUE	51385812	51385935	NC_000015.9
cg27665146	29608505	TAAAACTCCACCCCCTATTCCCCCAATACACATATACATATTATTAAACA	55651306	TAAAACTCCGCCCCCTATTCCCCCAATACGCATATACATATTATTAAACG	I	A	Red	AGAAACCCGCAACCCAGAGGGAGAACACCCTTGTCTGCCCTCCCTTCCCCGACAGCTTCT[CG]CTTAATAATATGCACATGCGCACTGGGGGAACAGGGGGCGGAGCCTCAGGATTTCGCGCC	37	15	51369926	CGCTTAATAATATGCACATGCGCACTGGGGGAACAGGGGGCGGAGCCTCA	15	49157218	F	rs7170815				TNFAIP8L3	NM_207381	Body					TRUE	15:49157141-49157312	15:51369792-51370120	Unclassified_Cell_type_specific	TRUE	51369926	51370049	NC_000015.9
